# Supplementary material for: Evaluation of the Effect of Pressure-Controlled Ventilation-Volume Guaranteed Mode vs. Volume-Controlled Ventilation Mode on Atelectasis in Patients Undergoing Laparoscopic Surgery: A Randomized Controlled Clinical Trial
Source: Medicina (Kaunas). 2023 Oct 7;59(10):1783. doi: 10.3390/medicina59101783 (PMC10607930; doi:10.3390/medicina59101783)
Supplement: Supplementary file 1 [file medicina-59-01783-s001.zip]

Archive with 1 entries (1 files):
- medicina-2618223-supplementary.pdf
